# Supplementary material for: Sarcopenia Predicts Cancer Mortality in Male but Not in Female Patients Undergoing Surgery for Cholangiocellular Carcinoma
Source: Cancers (Basel). 2021 Oct 26;13(21):5359. doi: 10.3390/cancers13215359 (PMC8582463; doi:10.3390/cancers13215359)
Supplement: Supplementary file 1 [file cancers-13-05359-s001.zip]

Archive with 1 entries (1 files):
- cancers-1411052-supplementary.pdf
